# Supplementary material for: Modeling Species Distributions from Heterogeneous Data for the Biogeographic Regionalization of the European Bryophyte Flora
Source: PLoS One. 2013 Feb 11;8(2):e55648. doi: 10.1371/journal.pone.0055648 (PMC3569459; doi:10.1371/journal.pone.0055648)
Supplement: Table S2 — Overlap (percent of MGRS pixels assigned to one region based upon the bryophyte analyses and to the same region defined by Bohn et al. [41] ) in the definition of the biogeographic regions based upon the similarity in their bryophyte species assemblages between different subsampling strategies of the most intensively surveyed areas. (S00, S20, S40, S60 corresponding to “no subsample” and subsample at an intensity of 20%, 40%, and 60%, respectively) for values of k ranging between 3 to 6. (XLS) [file pone.0055648.s002.xls]

## Sheet: Sheet1
K=3
Atlantic	S00	S20	S40	S60		Boreal	S00	S20	S40	S60		Mediterranean	S00	S20	S40	S60
S00	-					S00	-					S00	-
S20	76	-				S20	98.3784	-				S20	81.3456	-
S40	90	96	-			S40	98.3784	79.8561	-			S40	89.2966	98.1884	-
S60	76	100	96	-		S60	98.3784	100	79.8561	-		S60	81.3456	100	98.1884	-
K=4
Atlantic	S00	S20	S40	S60		Boreal	S00	S20	S40	S60		Mediterranean	S00	S20	S40	S60		Heterogenous	S00	S20	S40	S60
S00	-					S00	-					S00	-					S00	-
S20	59	-				S20	61.5385	-				S20	72.2513	-				S20	NA	-
S40	86	89	-			S40	85.9813	88.8	-			S40	84.2932	57.3034	-			S40	85.625	NA	-
S60	74	90	87	-		S60	74.1433	89.6	98.4293	-		S60	83.7696	58.427	97.7654	-		S60	78.125	NA	76.4368	-
K=5
Atlantic	S00	S20	S40	S60		Boreal	S00	S20	S40	S60		Mediterranean	S00	S20	S40	S60		Alpine	S00	S20	S40	S60		Heterogenous	S00	S20	S40	S60
S00	-					S00	-					S00	-					S00	-					S00	-
S20	58	-				S20	59.0164	-				S20	100	-				S20	NA	-				S20	61.7834	-
S40	49	85	-			S40	74.3169	94.3262	-			S40	100	93.7853	-			S40	NA	81.1429	-			S40	74.5223	92.0354	-
S60	25	34	39	-		S60	85.7923	85.1064	83.4356	-		S60	99.3464	98.8701	97.619	-		S60	NA	NA	NA	-		S60	69.4268	87.6106	78.4	-
K=6
Atlantic	S00	S20	S40	S60		Boreal	S00	S20	S40	S60		Mediterranean	S00	S20	S40	S60		Alpine	S00	S20	S40	S60		Continental	S00	S20	S40	S60		Heterogenous	S00	S20	S40	S60
S00	-					S00	-					S00	-					S00	-					S00	-					S00	-
S20	96.4602	-				S20	62.8743	-				S20	99.3243	-				S20	NA	-				S20	63.2432	-				S20	NA	-
S40	97.3451	90.9091	-			S40	77.2455	94.7368	-			S40	97.973	88.5714	-			S40	NA	68.8679	-			S40	NA	NA	-			S40	NA	79.5455	-
S60	89.3805	79.9043	72.9858	-		S60	62.2754	99.2481	83.4437	-		S60	97.973	98.8571	97.4522	-		S60	NA	98.1132	77.6316	-		S60	45.9459	60.8392	NA	-		S60	NA	100	72.9167	-
